# Supplementary material for: MMR Deficiency is Homogeneous in Pancreatic Carcinoma and Associated with High Density of Cd8-Positive Lymphocytes
Source: Ann Surg Oncol. 2020 Feb 27;27(10):3997–4006. doi: 10.1245/s10434-020-08209-y (PMC7471097; doi:10.1245/s10434-020-08209-y)
Supplement: Supplementary file 1 — Association of CD8 positive cell density with tumor phenotype in the subset of pancreatic ductal adenocarcinomas (XLSX 9 kb) [file 10434_2020_8209_MOESM1_ESM.xlsx]

## Sheet: table 1
		supplementary Table 1
			n	CD8+/mm2	p value
	pT stage	pT1	16	300±70	0.4267
		pT2	70	248±33
		pT3	373	216±14
		pT4	27	177±51
	pN stage	pN0	103	242±27	0.4007
		pN1	383	216±14
	M stage	M0	393	218±14	0.5868
		M1	94	235±29
	grade	G1	17	280±68	0.5298
		G2	344	224±15
		G3	105	202±28
